# Supplementary material for: Synthesis of 1,1,3,3,5,5-Hexamethyl-7,7-diorganocyclotetrasiloxanes and Its Copolymers
Source: Polymers (Basel). 2021 Dec 22;14(1):28. doi: 10.3390/polym14010028 (PMC8747541; doi:10.3390/polym14010028)
Supplement: Supplementary file 1 [file polymers-14-00028-s001.zip]

Archive with 1 entries (1 files):
- polymers-1488327-SI.pdf
